# Supplementary material for: “Happiness tree”: a thematic art-based group counseling method for enhancing positive psychological traits in Chinese college students
Source: Front Psychol. 2025 Aug 20;16:1651008. doi: 10.3389/fpsyg.2025.1651008 (PMC12406868; doi:10.3389/fpsyg.2025.1651008)
Supplement: Supplementary file 2 [file Supplementary_file_1.xlsx]

## Sheet: Raw_Data
Supplementary Table S4: Pre- and Post-test Data for the Experimental Group
ID (Group)	Gender (M/F)	Pre-test						Post-test
		Mental Health (GHQ-20)	Life Satisfaction (SWLS)	Positive Affect (PA)	Negative Affect (Reverse-Coded, NA)	Subjective Well-Being (SWB)	Self-Efficacy	Life Satisfaction (SWLS)	Positive Affect (PA)	Negative Affect (NA)	Subjective Well-Being (SWB)	Self-Efficacy
E1	F	5	22	30	36	29.0968	24	28	32	32	30.5806	24
E2	F	6	21	15	36	23.9032	19	19	13	36	22.5484	26
E3	F	10	14	45	32	29.8065	33	18	25	37	26.3871	27
E4	F	8	11	25	18	17.7742	27	15	35	34	27.5806	28
E5	F	9	20	29	12	20.3226	17	23	30	20	24.2903	20
E6	F	3	17	38	26	26.6774	27	20	32	25	25.4839	25
E7	F	9	19	31	17	22.2258	21	17	38	22	25.3871	24
E8	F	8	12	26	22	19.7419	20	17	36	21	24.4194	23
E9	F	8	20	24	27	23.5484	16	19	32	26	25.4516	16
E10	F	12	20	28	21	22.9032	16	20	30	20	23.2258	21
E11	F	6	19	32	21	23.8387	22	23	37	23	27.5161	26
E12	F	4	21	27	28	25.1935	18	24	26	34	27.871	21
E13	F	3	24	35	22	26.9032	25	23	33	35	30.0968	28
E14	F	1	27	38	34	32.8065	22	32	42	36	36.5161	36
E15	F	1	27	42	31	33.129	28	27	37	33	32.1613	24
E16	F	10	20	28	26	24.5161	16	22	26	32	26.5161	16
E17	F	5	22	33	36	30.06	26
E18	F	11	15	27	26	22.42	18
Supplementary Table S5: Pre- and Post-test Data for the Control Group
ID (Group)	Gender (M/F)	Pre-test						Post-test
		Mental Health (GHQ-20)	Life Satisfaction (SWLS)	Positive Affect (PA)	Negative Affect (Reverse-Coded, NA)	Subjective Well-Being (SWB)	Self-Efficacy	Life Satisfaction (SWLS)	Positive Affect (PA)	Negative Affect (NA)	Subjective Well-Being (SWB)	Self-Efficacy
C1	F	14	16	30	20	21.8065	21	20	30	20	23.2258	21
C2	F	16	18	29	18	21.5484	21	18	27	21	21.871	18
C3	F	8	16	38	19	24.0645	25	23	38	19	26.5484	30
C4	F	5	22	40	25	28.7742	26	16	26	23	21.4839	28
C5	M	2	11	21	31	20.6774	24	23	33	17	24.2903	23
C6	M	0	29	46	40	38.0323	40	26	46	40	36.9677	37
C7	F	2	25	34	32	30.1613	26	26	36	25	28.9032	26
C8	F	1	23	36	32	30.0968	24	21	36	20	25.5161	20
C9	F	6	18	27	18	20.9032	21	18	34	18	23.1613	21
C10	F	3	20	31	34	28.0645	19	27	37	36	33.129	16
C11	F	1	22	34	34	29.7419	23	23	34	37	31.0645	24
C12	F	1	19	39	31	29.3226	32	20	41	33	30.9677	26
C13	F	6	20	29	26	24.8387	20	18	33	26	25.4194	19
C14	F	14	17	21	17	18.2903	15	18	21	12	17.0323	19
C15	F	12	20	36	15	23.5484	21	17	17	31	21.5161	22
C16	F	3	24	29	27	26.5806	24	18	30	26	24.4516	19
C17	F	1	24	34	30	29.1613	28	23	30	26	26.2258	26
C18	F	4	26	19	39	27.9355	25	23	21	36	26.5484	24

## Sheet: Variable_Dictionary
Column Name	Description
ID (Group)	Participant identifier; "E" = Experimental group, "C" = Control group
Gender (M/F)	Participant gender: M = Male, F = Female
Mental Health (GHQ-20)	Total score from the 20-item General Health Questionnaire
Life Satisfaction (SWLS)	Life satisfaction score from the SWLS (Satisfaction With Life Scale)
Positive Affect (PA)	Positive emotions score from PANAS
Negative Affect (Reverse-Coded, NA)	Negative emotions score from PANAS (reversed)
Subjective Well-Being (SWB)	Composite score combining SWLS, PA, and reverse-coded NA
Self-Efficacy	Total score from the General Self-Efficacy Scale (GSES)
